# Supplementary material for: Advances in the mechanisms of electroacupuncture in the treatment of cerebral ischemia–reperfusion injury
Source: Front Neurosci. 2026 Apr 13;20:1806298. doi: 10.3389/fnins.2026.1806298 (PMC13111217; doi:10.3389/fnins.2026.1806298)
Supplement: Supplementary file 1 [file Table_1.XLSX]

## Sheet: 表格_20260315
Acupoint	Waveform	Dense/Sparse Wave Frequency (HZ)	Stimulation Intensity (mv)	Stimulation Time（min）	Intervention Pathway/Target	Effect Mechanism	Tissue	References
Baihui (GV20), Shuigou (GV26)	Dense-sparse wave	3/15	1	20	PI3K/AKT/mTOR	Inhibit autophagy in ischemic areas to improve neurological function and reduce cerebral infarct volume in rats with cerebral ischemia-reperfusion injury.	Ischemic area of cerebral cortex	32
Baihui (GV20), Shenting (GV24)	Dense-sparse wave	2-10	1-3	30	BDNF/TrkB/PI3K/Akt	Alleviate neurological deficit symptoms and improve learning and memory ability after cerebral ischemia-reperfusion.	Hippocampal tissue	33
Baihui (GV20), Yintang (GV29), Zusanli (ST36)	Dense-sparse wave	4/20	1	15	PI3K/AKT	Increase the expression levels of PI3K, AKT and p-AKT in brain tissue; promote the proliferation and activation of astrocytes, increase the content of GFAP, improve neurological function and exert cerebral protective effect.	Brain tissue	34
Baihui (GV20), Qubin (GB7), Shenting (GV24)	Dense-sparse wave	20/100	0.3	40	PI3K/AKT	Up-regulate the protein expression of p-Akt and HIF-1α, and down-regulate the expression of Caspase-3.	Brain tissue	35
Fengchi (GB20)	Continuous wave	2	3-5	30	Not mentioned	Down-regulate the mRNA and protein expressions of Caspase-1, Nlrp-3 and Pycard in the ischemic penumbra of rat brain tissue, thereby regulate mitochondrial function to promote the recovery of motor nerves and reduce infarct volume in rats with ischemic stroke.	Ischemic penumbra tissue	37
Baihui (GV20), Shuigou (GV26), Neiguan (PC6), Sanyinjiao (SP6)	Dense-sparse wave	2/100	0.5-1.5	30	Nrf2	Inhibit ferroptosis by reducing iron metabolism disorders and lipid peroxidation caused by cerebral ischemia-reperfusion injury, and regulating the expression of various key ferroptosis proteins, thus exerting neuroprotective effect.	Brain tissue	38
Baihui (GV20), Zusanli (ST36)	Dense-sparse wave	2/15	1	20	HIF-1α/VEGF/MMP-9	Alleviate BBB injury and improve neurological dysfunction in rats with cerebral ischemia-reperfusion.	Blood-brain barrier	39
Baihui (GV20), Shuigou (GV26)	Dense-sparse wave	3.65/6.35	0.8-1.3	30	HIF-1α/VEGF/Notch	Promote angiogenesis after cerebral ischemia, thereby alleviating cerebral ischemia-reperfusion injury.	Brain tissue	40
Baihui (GV20), Shenting (GV24)	Dense-sparse wave	2/10	Not mention	30	Not mentioned	Inhibit mitochondrial fission, promote mitochondrial fusion, then maintain the stability of mitochondrial function and structure, thus improving the learning and memory impairment in rats caused by MCAO/R.	Hippocampal tissue	44
Baihui (GV20)	Dense-sparse wave	2/15	1	30	Not mentioned	Increase the expression of Mfn2 in cortical neurons and decrease the expression of Cyt C in rats with cerebral ischemia-reperfusion injury, enhance mitochondrial fusion, inhibit cell apoptosis and exert cerebral protective effect.	Brain tissue	45
Baihui (GV20)	Not mentioned	Not mention	Not mention	Not mention	Not mentioned	Up-regulate the expression of Mfn2 on mitochondria in the ischemic penumbra of cerebral cortex and enhance mitochondrial fusion.	Ischemic penumbra brain tissue	46
Baihui (GV20), Shenting (GV24)	Dense-sparse wave	4/20	0.5	20	BNIP3L	Regulate BNIP3L-mediated mitophagy, alleviate cerebral ischemia-reperfusion injury and cell apoptosis.	Brain tissue	47
Baihui (GV20), Shenting (GV24)	Dense-sparse wave	4/20	0.5	20	Yap-OPA1	Activate mitochondrial fusion function and alleviate neurological damage in CIRI rats.	Brain tissue	48
Baihui (GV20), Neiguan (PC6)	Dense-sparse wave	20/100	1	Not mention	IRE1α/TRAF2/ASK1/Caspase-12	Inhibit cell apoptosis in brain tissue of CIRI rats and promote the recovery of neurological function.	Ischemic cerebral cortex	52
Baihui (GV20), Neiguan (PC6)	Dense-sparse wave	20/100	1	30	RACK1/IRE1α	Intervene in endoplasmic reticulum stress to regulate neuronal apoptosis, thereby improving neurological deficit symptoms, alleviating brain tissue damage and achieving protective effect on cerebral ischemia-reperfusion injury.	Ischemic parietal cerebral cortex	53
Baihui (GV20), Neiguan (PC6)	Dense-sparse wave	20/100	1	30	RACK1/IRE1α	Inhibit cell apoptosis in brain tissue of CIRI rats and alleviate brain damage.	Ischemic parietal cerebral cortex	54
Baihui (GV20), Shenting (GV24)	Dense-sparse wave	1-20	2	30	TLR4/MyD88/NF-κB	Improve the learning and memory function of rats after cerebral ischemia-reperfusion and exert cerebral protective effect.	Hippocampal tissue	60
Baihui (GV20), Renzhong (GV26)	Continuous wave	15	1	20	TLR4/NF-κB	Improve the neurobehavior of rats with cerebral ischemia-reperfusion injury model, alleviate brain tissue damage and effectively reduce the levels of serum inflammatory factors.	Cortical tissue of cerebral ischemic area	61
Baihui (GV20), Taiyang (EX-HN5), Zusanli (ST36)	Dense-sparse wave	5/20	0.5	30	TLR4/MyD88/NF-κB	Inhibit the activation of microglia, reduce the release of serum inflammatory factors, improve neurological deficit and alleviate brain tissue edema in mice with ischemia-reperfusion.	Brain tissue	62
Baihui (GV20), Hegu (LI4), Taichong (LR3)	Dense-sparse wave	2/20	1	35	ABIN1	Inhibit the activation of NF-κB in neurons or microglia by up-regulating the expression of ABIN1, thereby partially blocking the inflammatory amplification effect between neurons and microglia and reducing the inflammatory damage of brain tissue.	Peri-ischemic area of cerebral cortex	63
Baihui (GV20), Hegu (LI4), Taichong (LR3)	Dense-sparse wave	2/20	1	30	NF-κB	Up-regulate the expression of Cezanne protein, inhibit the activation of NF-κB signaling pathway after focal cerebral ischemia/reperfusion in rats, thus exerting neuroprotective effect.	Ischemic area of cerebral cortex	64
Baihui (GV20), Dazhui (GV14), Zusanli (ST36)	Continuous/intermittent/dense-sparse wave	15/15/3/15	1-2	20	NLRP3	Electroacupuncture with different waveforms can inhibit NLRP3 inflammasome-mediated pyroptosis, thereby alleviating neurological deficit symptoms and reducing cerebral infarct volume in CIRI rats.	Ischemic cortical area	67
Quchi (LI11), Zusanli (ST36)	Dense-sparse wave	1/20	2	30	NLRP3	Resist pyroptosis to alleviate neurological deficit symptoms, reduce pathological damage of brain tissue and down-regulate the expression levels of NLRP3, ASC and Caspase-1 in rats with ischemic stroke.	Ischemic cortical area	68
Quchi (LI11), Zusanli (ST36)	Dense-sparse wave	4/20	0.2	30	NLRP3/Caspase-1/GSDMD	Inhibit microglial pyroptosis, improve neurological dysfunction and reduce cerebral infarct volume in rats with cerebral ischemia-reperfusion.	Ischemic cerebral cortex	69
Baihui (GV20), Neiguan (PC6)	Dense-sparse wave	1/20	2	30	NLRP3/ASC/Caspase-1	Regulate the NLRP3/ASC/Caspase-1 signaling pathway, decrease the expression of IL-1β and improve motor function in rats with focal cerebral ischemia-reperfusion injury.	Hippocampal tissue	70
Baihui (GV20), Neiguan (PC6)	Dense-sparse wave	10/50	1	20	NLRP3	Improve neurological damage and alleviate the degree of pyroptosis in rats with cerebral ischemia-reperfusion model, exerting cerebral protective effect.	Cerebral cortical tissue	71
Baihui (GV20), Renzhong (GV26)	Continuous wave	15	1	20	GSDMD	Down-regulate the levels of inflammatory factors in cerebrospinal fluid and the expression of pyroptosis substrate protein GSDMD in brain tissue of cortical ischemic area, reduce cerebral infarct volume and improve neurological function in CIRI model rats.	Brain tissue of cortical ischemic area	72
Hegu (LI4), Chize (LU5), Zusanli (ST36), Sanyinjiao (SP6)	Not mentioned	Not mention	Not mention	20	AIM2	Electroacupuncture combined with diosgenin can inhibit AIM2 inflammasome-mediated pyroptosis in rats with cerebral ischemia-reperfusion injury.	Ischemic brain tissue	73
Quchi (LI11), Zusanli (ST36)	Dense-sparse wave	1/20	1	20	PINK1/Parkin	Regulate the expression of PINK1/Parkin-mediated mitochondrial proteins, alleviate cerebral ischemia-reperfusion injury, reduce cell apoptosis and improve neurological deficit in rats with cerebral ischemia-reperfusion injury.	Cerebral ischemic cortical area	74
Baihui (GV20), Yintang (GV29), Zusanli (ST36)	Dense-sparse wave	4/20	1	10	ROS/TXNIP/NLRP3	Promote the proliferation and activation of astrocytes, inhibit the ROS-TXNIP-NLRP3 signaling pathway to alleviate oxidative stress and inflammatory response, exerting cerebral protective effect.	Hippocampal tissue	78
Baihui (GV20), Fengfu (GV16), Dazhui (GV14)	Dense-sparse wave	2/5	1-2	20	ROS/TXNIP/NLRP3	Reduce the release of inflammatory factors by inhibiting the ROS/TXNIP/NLRP3 pyroptosis signaling pathway and the activation of microglia, thereby exerting anti-cerebral ischemia-reperfusion injury effect.	Infarcted cerebral cortex	79
Baihui (GV20), Shenting (GV24), Zusanli (ST36), Quchi (LI11)	Dense-sparse wave	2/15	1	30	TXNIP/NLRP3	Electroacupuncture preconditioning may reduce the brain-gut inflammatory response by inhibiting the activation of TXNIP-NLRP3 inflammasome, and also down-regulate the relative abundance of Proteobacteria, Clostridiaceae_Clostridium and Ruminococcus in the cecal contents of rats with cerebral ischemia-reperfusion, and up-regulate the relative abundance of Firmicutes, Actinobacteria, Lactobacillus,…	Ischemic cerebral cortex and colonic tissue	80
Baihui (GV20), Shenting (GV24)	Dense-sparse wave	2/10	not mention	30	cGAS-STING	Inhibit cGAS-STING signaling pathway-mediated ferroptosis and improve the learning and memory ability of MCAO/R rats.	Hippocampal tissue	82
Baihui (GV20), Fengfu (GV16), Dazhui (GV14)	Dense-sparse wave	2/5	1-2	20	cGAS/STING/NLRP3	Inhibit the expression of cGAS/STING/NLRP3 pathway in cerebral cortex, alleviate inflammatory response and improve cerebral ischemia-reperfusion injury.	Infarcted cerebral cortex	83
Baihui (GV20), Fengfu (GV16)	Dense-sparse wave	2/10	0.5	20	IL-17A	EA can alleviate ischemic brain injury by inhibiting IL-17A-mediated activation of neurotoxic astrocytes and neuroinflammation.	Cerebral infarcted tissue	84
Baihui (GV20), Yintang (GV29), Hegu (LI4), Taichong (LR3)	Dense-sparse wave	4/20	1	10	Nrf2/TREM2	Activate the Nrf2/TREM2 signaling pathway, inhibit M1 polarization of microglia, promote M2 polarization and improve the learning and memory function of MCAO/R rats with learning and memory impairment.	Hippocampal CA1 region	87
Baihui (GV20), Zusanli (ST36)	Dense-sparse wave	2/15	1	30	Nrf2/HO-1, gut-brain axis	Regulate the gut-brain axis, activate the Nrf2/HO-1 signaling pathway, inhibit cell apoptosis and ferroptosis, and effectively alleviate cerebral ischemia-reperfusion injury in rats.	Brain tissue	88
Baihui (GV20), Neiguan (PC6), Shuigou (GV26), Sanyinjiao (SP6)	Dense-sparse wave	2/100	not mention	30	GSK-3β/Nrf2	Regulate the expression of key ferroptosis proteins by modulating the GSK-3β/Nrf2 signaling pathway, thereby inhibiting neuronal ferroptosis in mice and exerting neuroprotective effect.	Cerebral cortical tissue	89
Baihui (GV20)	Dense-sparse wave	2/100	1-2-3	30	HO-1	Increase the expression level of HO-1 protein in the serum of model rats to exert anti-oxidative stress, effectively restore cerebral blood flow, improve neurological deficit function, reduce cerebral infarct volume, improve cognitive level, thus exerting a certain protective effect in cerebral ischemia-reperfusion injury.	Rat serum	90
Baihui (GV20), Shenting (GV24)	Dense-sparse wave	1/20	Not mention	30	SOD, MDA	Improve the activity of antioxidant enzyme SOD in brain tissue, reduce the accumulation of lipid peroxidation product MDA, and improve the learning and memory impairment of rats after cerebral ischemia/reperfusion injury.	Infarcted cerebral cortex	91
Baihui (GV20), Fengfu (GV16), Dazhui (GV14)	Dense-sparse wave	2/15	1-2	20	ACSL4/TFRC/15-LOX/COX-2, GSH/GPX4	Increase the expression of GSH/GPX4, inhibit the expression of ACSL4/TFRC/15-LOX/COX-2 to suppress neuronal ferroptosis, exerting neuroprotective effect on CIRI rats.	Hippocampal tissue of ischemic area	92
Shenting (GV24), Baihui (GV20)	Dense-sparse wave	2/10	1-3	30	IL-1β, TNF-α, IL-6, S100β	Repair the central blood-brain barrier, reduce the levels of pro-inflammatory factors, thereby inhibiting the activation of microglia and central neuroinflammatory response, and improving the learning and memory function of MCAO/R rats.	Hippocampal tissue	93
Baihui (GV20), Sishencong (EX-HN1), Zusanli (ST36), Taichong (LR3)	Dense-sparse wave	1-20	Not mention	20	TLR4/NF-κB	Down-regulate the TLR4/NF-κB signaling pathway and repair the damaged BBB.	Neuronal cells in cerebral cortex and striatal area	97
Shuigou (GV26), Baihui (GV20)	Dense-sparse wave	3.85/6.25	0.8-1.3	30	AQP4, ZO-1	Inhibit the expression of AQP4 and the decrease of ZO-1, thereby improving the damage of blood-brain barrier, reducing the production of cerebral edema and promoting the recovery of neurological function.	Right striatum of rat brain	98
Baihui (GV20), Renzhong (GV26)	Dense-sparse wave	4/10	1	30	SIPR2/TLR4/NLRP3	Alleviate blood-brain barrier injury after acute ischemic stroke by down-regulating the METTL3-mediated m6A methylation process of lncRNA H19, thereby inhibiting the S1PR2/TLR4/NLRP3 signaling pathway.	Brain tissue	99
Baihui (GV20), Neiguan (PC6)	Dense-sparse wave	5/25	1	20	NOX2	Electroacupuncture inhibits the activation of astrocytes and the NOX2 signaling pathway, thereby inhibiting the downstream levels of inflammatory factors, promoting the expression of angiogenic factors and improving neurological dysfunction in CIRI mice.	CD31-positive cells in ischemic penumbra	100
Baihui (GV20), Shenting (GV24)	Dense-sparse wave	1/20	Not mention	30	SIRT1, CD31	SIRT1 regulates cerebral microvascular angiogenesis by reducing the inflammatory response pathway, improving cognitive dysfunction in ApoE-/- mice with CIRI.	Hippocampus	101
Baihui (GV20), Shuigou (GV26), Dazhui (GV14)	Dense-sparse wave	20/100	Not mention	30	VEGF, CD31	Improve neurological damage and reduce cerebral infarct volume in rats with cerebral ischemia-reperfusion injury by promoting angiogenesis in the ischemic penumbra.	Ischemic penumbra	102
Baihui (GV20)	Dense-sparse wave	2/100	1-2-3	30	Not mentioned	Improve the cerebral blood flow state, reduce cerebral infarct volume, alleviate neurological damage, enhance learning and memory ability and motor ability, and increase the level of EPCs in peripheral blood of rats with cerebral ischemia-reperfusion to a certain extent.	Peripheral blood	103
Baihui (GV20), Shenting (GV24)	Dense-sparse wave	1/20	1	30	Synaptic regeneration	Improve the learning and memory function of rats with cerebral ischemia-reperfusion injury by promoting synaptic regeneration, up-regulating the expression of GABAARα1, SYN1 and PSD-95, and down-regulating the expression of CaMKⅡ.	Hippocampal tissue	104
Baihui (GV20), Sishencong (EX-HN1)	Dense-sparse wave	2/10	1	30	BDNF/TrkB	Alleviate neuroinflammatory response and promote the recovery of synaptic plasticity by activating the BDNF/TrkB signal transduction, thus improving the learning and memory function of CIRI rats.	Ischemic hippocampus	105
Baihui (GV20), Shenting (GV24)	Dense-sparse wave	2/10	1-3	30	BDNF/TRKB/CREB	Improve synaptic ultrastructure, enhance synaptic plasticity and alleviate cognitive impairment in rats with cerebral ischemia-reperfusion injury by up-regulating the proteins of BDNF/TRKB/CREB pathway and promoting the expression of synaptic plasticity marker proteins PSD-95 and SYN.	Hippocampal CA1 region	106
Baihui (GV20), Yintang (GV29), Zusanli (ST36)	Dense-sparse wave	4/20	Not mention	15	BDNF, σ-1R	Promote the expression of BDNF and σ-1R, and the expression of BDNF increases with the elevation of σ-1R, achieving cerebral protection.	Brain tissue	107
Baihui (GV20), Shenting (GV24)	Dense-sparse wave	2/10	1	30	ARC/GluR2/NMDAR2B	Improve hippocampal synaptic plasticity injury in rats with ischemia-reperfusion by promoting the expression of ARC and GluR2, inhibiting the overexpression of NMDAR2B, nNOS and NO, and negatively regulating synaptic plasticity, thus improving the neurological deficit, enhancing the learning and memory ability, reducing the cerebral infarct volume, ameliorating the pathological morphology of hipp…	Ischemic hippocampus	108
Baihui (GV20), Yintang (GV29), Zusanli (ST36)	Dense-sparse wave	4/20	Not mention	20	CaM/CaMKⅡ	Up-regulate the expression level of VGLUT1, enhance synaptic transmission efficiency, and inhibit the activation of CaM/CaMKⅡ signaling pathway, exerting a certain protective effect on brain tissue.	Ischemic brain tissue	109
Baihui (GV20), Shuigou (GV26), Zusanli (ST36)	Dense-sparse wave	2/15	1	30	PGC-1α/NRF1	Up-regulate the relative protein contents and mRNA expression levels of PGC-1α, NRF1 and TFAM, activate the PGC-1α/NRF1 pathway, promote mitochondrial biogenesis, thereby improving neurological deficit, cerebral infarct volume and hippocampal neuronal apoptosis in CIRI mice.	Ischemic brain tissue	110
Quchi (LI11), Baihui (GV20), Zusanli (ST36)	Dense-sparse wave	2/15	1.5	20	Not mentioned	Inhibit excessive autophagy and improve cerebral ischemia-reperfusion injury in rats by electroacupuncture stimulation.	Ischemic cortical tissue	111
Shenting (GV24), Baihui (GV20)	Dense-sparse wave	2/10	1	30	Sirt1/FOXO3/PINK1/Parkin	Regulate the SIRT1/FOXO3/PINK1/Parkin pathway, enhance the level of mitophagy, and alleviate neurological deficit symptoms and improve learning and memory ability in MCAO/R rats.	Hippocampal tissue	112
Baihui (GV20), Shuigou (GV26)	Not mentioned	Not mention	Not mention	20	PINK1, Parkin	Inhibit the expression of PINK1 and Parkin in hippocampus, alleviate neuroinflammation and exert anti-cerebral ischemia-reperfusion injury effect.	Hippocampal tissue	113
Baihui (GV20), Zusanli (ST36)	Dense-sparse wave	2/15	1-2	20	AMPK/mTOR/ULK1	Regulate the AMPK/mTOR/ULK1 signaling pathway, inhibit autophagy, improve neurological deficit and pathological damage of brain tissue in CIRI rats, exerting neuroprotective effect.	Ischemic cerebral cortex	114
Shuigou (GV26), Baihui (GV20)	Dense-sparse wave	3/15	1	20	Not mentioned	Inhibit the level of hippocampal neuronal autophagy, alleviate I/R injury in MCAO rats and reduce the degree of nerve damage.	Hippocampal tissue	115
Baihui (GV20), Renzhong (GV26)	Dense-sparse wave	3.85/6.25	Not mention	30	LC3-Ⅱ, Beclin1	Promote the expression of autophagy-related proteins LC3-Ⅱ and Beclin1, regulate the occurrence of autophagy, reduce cerebral infarct volume, improve neurological deficit and achieve protective effect on rats with cerebral ischemia-reperfusion injury.	Right striatal brain tissue	116
Quchi (LI11), Zusanli (ST36)	Dense-sparse wave	Not mention	Not mention	30	AMPK/mTOR	Regulate the AMPK/mTOR signaling pathway to activate cell autophagy, inhibit cell apoptosis and NLRP3 inflammasome, thus exerting neuroprotective effect.	Hippocampal tissue	117
Baihui (GV20), Zusanli (ST36)	Dense-sparse wave	2/15	1	30	SCFAs-GPR43	Mediate the "SCFAs-GPR43" pathway, up-regulate the expression of SCFAs in relevant cecal contents and GPR43, IL-10 and Foxp3 in brain and intestinal tissues, alleviate intestinal-central inflammatory damage, thus reducing brain tissue damage in MCAO/R rats.	Ischemic brain tissue and colonic tissue	118
Baihui (GV20), Zusanli (ST36)	Dense-sparse wave	2/15	1	30	Not mentioned	Regulate the intestinal microecology and intestinal flora metabolites of rats with cerebral ischemia-reperfusion injury, reduce cerebral infarct volume and improve neurological deficit.	Cecum	119
Zusanli (ST36)	Not mentioned	10	0.5	20	Gut-brain axis	Activate the vagus nerve to regulate the intestinal glycosylation level, thereby improving the tightness of intestinal barrier, flora abundance and diversity, inhibit the inflammatory response in peripheral blood, intestine, brain and other tissues after IS, and improve cerebral infarct volume and neurological deficit score.	Peripheral blood, small intestine, cerebral ischemic penumbra	120
Baihui (GV20), Zusanli (ST36)	Dense-sparse wave	2/15	1	30	Gut-brain axis	Alleviate the pathological damage degree of ischemic cerebral cortex and intestinal-central inflammatory damage, improve neurobehavioral function.	Ischemic brain tissue and colon	121
Baihui (GV20)	Dense-sparse wave	2/15	1-1.2	20	Intestinal Treg/γσT cell expression and tight junction function	Alleviate intestinal damage in rats with cerebral ischemia-reperfusion by regulating the immune balance of intestinal Treg/γσT cells and repairing the function of intestinal mechanical barrier.	Intestinal tissue	122
